# Supplementary material for: Acute phase protein mRNA expressions and enhancement of antioxidant defense system in Black-meated Silkie Fowls supplemented with clove (Eugenia caryophyllus) extracts under the influence of chronic heat stress
Source: J Anim Sci Technol. 2016 Nov 30;58:39. doi: 10.1186/s40781-016-0122-4 (PMC5395752; doi:10.1186/s40781-016-0122-4)
Supplement: Additional file 1: — Bello AU, Sulaiman JA, Aliyu MS. Acute phase protein mRNA expressions and enhancement of antioxidant defense system in Black-meated Silkie Fowls supplemented with clove (Eugenia caryophyllus) extracts under the influence of chronic heat stress, data sets. figshare. 2016.(XLSX 8 kb) [file 40781_2016_122_MOESM1_ESM.xlsx]

## Sheet: APPs Results
			OVT						CP
		Spleen	Bursa Fabricius	Thymus	Liver			Spleen	Bursa Fabricius	Thymus	Liver
	ET + Clove600	1.4	1.2	1.3	1.3		ET + Clove600	1.5	1.6	1.5	1.3
	ET + Clove400	1.1	1	1.02	1		ET + Clove400	1	1.03	1	1.02
	ET + Clove200	1.8	1.4	1.6	1.3		ET + Clove200	1.3	1.1	1.08	1.2
	ET	1.6	1.5	2.1	1.6		ET	1.7	1.5	1.6	1.4
	TC	1	1	1	1.02		TC	1	1	1.01	1
			AGP						CRP
		Spleen	Bursa Fabricius	Thymus	Liver			Spleen	Bursa Fabricius	Thymus	Liver
	ET + Clove600	1.3	1.6	1.7	1.7		ET + Clove600	1.2	1.1	1.1	1.3
	ET + Clove400	1	1.03	1	1.04		ET + Clove400	1.02	1	1.03	1
	ET + Clove200	1.1	1	1.1	1		ET + Clove200	2	2.1	2.4	1.2
	ET	1.4	1.5	1.3	1.29		ET	1.6	1.7	1.6	1.53
	TC	1	1	1	1		TC	1	1.01	1	1
			SAA
		Spleen	Bursa Fabricius	Thymus	Liver
	ET + Clove600	1.1	1	1.2	1.2
	ET + Clove400	1	1.02	1	1.03
	ET + Clove200	1	1.1	1.01	1
	ET	1.5	1.2	1.4	1.3
	TC	1	1	1	1.01
